# Supplementary material for: Different Cre systems induce differential microRNA landscapes and abnormalities in the female reproductive tracts of Dgcr8 conditional knockout mice
Source: Cell Prolif. 2021 Jan 26;54(3):e12996. doi: 10.1111/cpr.12996 (PMC7941225; doi:10.1111/cpr.12996)
Supplement: Supplementary file 5 — Table S1 [file CPR-54-e12996-s007.xlsx]

## Sheet: Sheet2
Table S1. Primer Sequences for genotyping PCR, cDNA PCR, and real-time RT-PCR.
Genotyping primer sequences
Genoypte		sequence
Dgcr8f/f/ Dgcr8 cKO	F	GTTATCTTGGTCCTTTACTACA
	R	GAAATCAACATGCCTACTCCA
	Del	CTCTGAGCAAAACCCAAAGAGA
PRcre/+	cre-F1	TATACCGATCTCCCTGGACG
	cre-F2	ATGTTTAGCTGGCCCAAATG
	WT	CCCAAAGAGACACCAGGAAG
Amhr2cre/+	F	GGACATGTTCAGGGATCGCCAGGC
	R	CGACGATGAAGCATGTTTAGCTG
Ltficre/+	F	GTTTCCTCCTTCTGGGCTCC
	R	TTTAGTGCCCAGCTTCCCAG
	icre-R	CCTGTTGTTCAGCTTGCACC
cDNA and real-time RT-PCR primer sequences
gene		sequence
Amhr2	F	GGGGCTTTGGACACTGCTT
	R	GTCTCGGCATCCTTGCATCTC
Pgr	F	CCCTGATTCAGTACTCCTGGATG
	R	ATTTGCCACATGGTAAGGCACA
Ltf	F	CCGCTCAGTTGTGTCAAGAAA
	R	CAGGTCGCAGTTTGTAGGGG
Dgcr8	F	AAGGTCTCTGTGCTCCCAAG
	R	CAATGGCTCTGTAGGTGGAC
rPL7	F	TCAATGGAGTAAGCCCAAAG
	R	CAAGAGACCGAGCAATCAAG
Npr3	F	CATACTCGTCCCTCCAAACAG
	R	GCCAGCTCTGAGTACTTCATG
Tpm1	F	CACATTGCTGAAGATGCTGAC
	R	CTTCAAGCTCGGCACATTTG
Cxcl12	F	TGCATCAGTGACGGTAAACCA
	R	TTCTTCAGCCGTGCAACAATC
Fbxo32	F	TGTACCATGCCGTTCCTTG
	R	TGCTGAACAGATTCTCCTTACTG
Itga9	F	GATGCCAACGTGTCCTTTAATGT
	R	CAGGTGGCTTGTATCAAAGATGA
Agtr2	F	AACTGGCACCAATGAGTCCG
	R	CCAAAAGGAGTAAGTCAGCCAAG
Wisp1	F	GATGACGCAAGGAGACCAC
	R	GGCATTGACGTTAGAGATCCG
Tspan2	F	CTAGCCGGATCAGCCGTTATT
	R	AGCACCCGAAGAAACCCAC
