# Supplementary material for: Different Cre systems induce differential microRNA landscapes and abnormalities in the female reproductive tracts of Dgcr8 conditional knockout mice
Source: Cell Prolif. 2021 Jan 26;54(3):e12996. doi: 10.1111/cpr.12996 (PMC7941225; doi:10.1111/cpr.12996)
Supplement: Supplementary file 6 — Table S2 [file CPR-54-e12996-s004.xlsx]

## Sheet: Sup. Table 1
Table S2. Gene expression data in the uterus of 4-week-old Dgcr8f/f and Dgcr8td/td mice.
Filter: 997	Fold change	p-value	Average of Normalized Data (log2)
Gene symbol	td/td vs f/f	td/td vs f/f	f/f (4W)	td/td (4W)
Ecel1	29.3475	0.0494407	3.7016	8.57677
Sox11	16.1339	0.00512523	5.86923	9.88125
Gabrb3	11.8981	5.92042e-05	2.13477	5.70742
Tcerg1l	11.5987	0.010349	0.0358935	3.57179
Ptprn	11.278	3.17758e-05	0.035177	3.53062
Thbs4	10.9248	0.0237554	3.70323	7.15277
Csmd2	10.1178	0.04322	3.47143	6.81026
Kcnf1	10.0836	0.0014831	2.02031	5.35425
Eya4	9.64448	0.00191611	0.0313045	3.30101
Lama1	9.61035	0.0115112	3.53561	6.80019
Myom2	9.28009	0.000421221	0.0304292	3.24457
Kcnj12	9.11684	0.0133722	0.795178	3.98371
Cpne4	8.09929	0.0370931	1.48262	4.50041
Akr1b7	7.71253	0.0225629	3.60711	6.55432
6330415B21Rik	7.68942	0.0353937	0.0255602	2.96843
A730017C20Rik	7.58276	0.0441233	4.77931	7.70203
Tmc5	7.50073	0.00259771	3.11382	6.02086
Plekhd1	7.49991	0.00104198	5.16819	8.07507
Il17b	7.48545	0.000821821	2.57733	5.48142
Myl4	7.20354	0.0154893	4.65235	7.50106
BC094916	6.64369	0.0396664	0.0224893	2.75447
Nnat	6.59554	0.0221409	5.82103	8.54252
Caln1	6.43308	0.000955632	0.0222035	2.70771
Zmat4	6.25958	0.000716686	3.61164	6.25771
AI593442	5.92873	0.0466591	2.4948	5.06252
Rxrg	5.82822	0.00735135	1.59255	4.13561
Dusp27	5.62622	0.032889	0.767833	3.26
Gm4477	5.58321	0.00331552	1.90533	4.38642
Ttc29	5.43904	0.00681655	0.714558	3.15791
Cml3	5.32633	0.00995043	2.01424	4.42738
Gm11128	5.15776	0.011293	0.0179088	2.38465
Dpp6	5.11154	0.0221081	6.94397	9.29773
Angptl1	5.10582	0.019014	2.60898	4.96112
Gdf6	5.02549	0.00461295	0.441201	2.77046
Gm11665	5.01026	0.0239857	3.15808	5.48297
Gsg1l	4.93374	0.00164766	4.38257	6.68525
Fras1	4.70161	7.15485e-05	6.66459	8.89774
Gm8773	4.61986	0.0112605	0.439639	2.64749
Clec5a	4.54966	0.0496124	2.21199	4.39775
5033403F01Rik	4.49167	0.0171845	0.764496	2.93175
Htr2b	4.40201	0.0496851	3.17669	5.31485
Agtr2	4.33429	0.00477884	5.58869	7.70449
Mkx	4.33226	0.0093146	2.40087	4.51599
Spp1	4.27316	0.0110653	5.68674	7.78205
Lrtm2	4.26389	0.0471816	6.35136	8.44353
Fam163a	4.24504	0.00414678	0.0144145	2.10019
Bnc1	4.22921	0.0119336	2.34936	4.42975
Ptgs2	4.18386	0.0292428	1.95156	4.01639
Ttll6	4.17474	0.0317677	0.381882	2.44357
Lemd1	4.15996	0.0103353	0.437898	2.49447
Zfp169	4.13615	0.0111133	1.42968	3.47797
Cbln1	4.12158	0.00106564	0.455381	2.49858
Btnl2	4.08828	0.00657773	1.87986	3.91136
A930003A15Rik	4.08415	0.00418411	2.80259	4.83263
Ccdc3	4.04111	0.0121462	8.68867	10.7034
Myh13	4.03318	0.020826	0.0132727	2.02519
Fam135b	4.03318	0.020826	0.0132727	2.02519
Tnni1	3.99802	0.0272044	0.437074	2.43636
Sptb	3.94895	0.00973004	5.39328	7.37475
Alx4	3.92051	0.00662857	0.454252	2.42529
4930579F01Rik	3.90752	0.000896078	0.0131424	1.9794
Rimklb	3.86913	0.0398868	2.25569	4.20769
1810063I02Rik	3.79599	0.0139976	1.87298	3.79746
Acr	3.71084	0.0154172	1.28325	3.175
Olfr164	3.67806	0.0385462	1.04171	2.92065
Ccdc184	3.62447	0.015576	5.92646	7.78423
Myt1l	3.59911	0.040091	0.0118745	1.85952
Kpna7	3.57522	0.00265806	0.383004	2.22103
Mmp12	3.56441	0.00308582	2.84088	4.67455
Lilrb4a	3.51446	0.0101801	3.95029	5.7636
Hmcn1	3.5034	0.0328749	5.53219	7.34095
Cecr6	3.49014	0.0191417	0.691185	2.49447
Ccr1	3.48503	0.0494618	3.14019	4.94136
Gm13446	3.48467	0.00434622	2.39749	4.19851
Ltbp1	3.47614	0.00276922	9.28864	11.0861
Rasl11b	3.46934	0.00467358	8.94074	10.7354
Mlip	3.46529	0.0171284	1.77635	3.56933
Lalba	3.46315	0.0189642	1.0409	2.83299
Ptafr	3.44577	0.0228243	3.52414	5.30897
Tmem86b	3.4445	0.000236248	1.00034	2.78464
Gdf5	3.42086	0.0175868	5.20471	6.97907
Cdh3	3.40725	0.000886142	7.14591	8.91452
P3h2	3.40686	0.000414705	3.42236	5.1908
Lrrc10b	3.39669	0.0234149	5.9374	7.70152
1700012A03Rik	3.39189	0.0450106	0.0106407	1.77273
2310069B03Rik	3.37232	0.00291663	1.5715	3.32524
Cd200r3	3.36342	0.0245924	0.434896	2.18483
Frem1	3.33627	0.0341844	5.10289	6.84113
Thbs2	3.31657	0.0498596	5.95685	7.68654
Adamts6	3.31034	0.0180437	2.98533	4.71231
Epyc	3.29988	0.0322967	0.730859	2.45327
Grhl1	3.2951	4.79603e-05	5.86123	7.58155
1700108F19Rik	3.29258	0.0275392	3.0402	4.75942
Mybpc1	3.2813	0.0150346	7.62715	9.34141
AF529169	3.28093	0.00730231	4.85143	6.56553
Ano5	3.27256	0.0465555	4.80684	6.51727
Alpk3	3.26529	0.00285225	2.25453	3.96174
Slc2a4	3.21464	0.00815066	8.3457	10.0304
Dclk1	3.21306	0.00377198	10.005	11.6889
Ren1	3.21079	0.0119858	1.69695	3.37987
Doc2b	3.17359	0.010154	3.48916	5.15528
Rspo2	3.13882	0.0173969	1.26957	2.9198
Adamts8	3.13269	0.00485321	5.87817	7.52557
Chit1	3.13262	0.047985	1.63048	3.27785
Smoc1	3.12498	7.90397e-05	10.1913	11.8351
Trpm2	3.12292	0.0185654	3.51448	5.15737
Kcnh2	3.09874	0.0236288	7.57289	9.20457
Bdh1	3.07984	0.00258461	6.99554	8.61839
Ddc	3.04924	0.0418894	3.6622	5.27065
Dscc1	3.04337	0.00858642	3.5196	5.12527
Cox8b	3.03661	0.0150179	3.04516	4.64762
Il1f8	3.03648	0.0426562	0.00923821	1.61164
E130102H24Rik	3.03586	0.00459669	6.09119	7.69329
Lincppara	3.03268	0.000955427	7.63627	9.23686
Hist1h2bl	3.03068	0.00598218	0.384299	1.98394
St3gal5	3.02173	0.00308766	8.10404	9.69942
4930579J19Rik	2.99506	0.0404857	0.00920624	1.59179
Ly6i	2.98501	0.000421786	0.0091973	1.58693
Prss30	2.98239	0.0239709	0.384337	1.9608
Platr8	2.96978	0.029803	0.00918837	1.57954
Gm1653	2.96978	0.029803	0.00918837	1.57954
Klrg2	2.96978	0.029803	0.00918837	1.57954
Efcab1	2.96196	0.0235876	0.774437	2.34099
5430437J10Rik	2.95302	0.0034358	1.9958	3.55799
Xk	2.94277	0.00220566	7.10075	8.65792
Slc8a2	2.92971	0.00920569	5.13752	6.68828
Gm5878	2.92466	0.021453	0.448831	1.9971
Foxq1	2.92352	0.00212395	5.21795	6.76566
Ldb3	2.91447	0.00138277	6.95207	8.49531
C130050O18Rik	2.89259	0.0427521	1.19594	2.7283
Grik4	2.87518	0.00719466	4.59508	6.11873
Adam19	2.86832	0.00383747	8.66428	10.1845
Pnmal1	2.84529	0.049741	2.98379	4.49237
Lgi1	2.81793	0.0203754	2.70779	4.20243
Aldh1b1	2.80158	0.00713084	8.90155	10.3878
Olfr165	2.79222	0.00423554	0.385013	1.86642
Abcg5	2.7775	0.00978674	2.87323	4.34701
Itga9	2.77472	0.0047718	8.2803	9.75264
Tenm2	2.77408	0.0105418	2.75512	4.22713
Nipal4	2.77371	0.0315519	3.97632	5.44814
Cadm2	2.76318	0.0376057	2.13189	3.59822
Wisp1	2.75526	0.0115171	8.51969	9.98188
Cd33	2.75493	0.0211127	3.44109	4.90311
Grm3	2.75365	0.0153177	1.2734	2.73475
Sirpb1a	2.74102	0.0390498	0.385052	1.83977
Zmynd15	2.73642	0.018493	4.10041	5.5527
Ank1	2.73319	0.0310397	3.17647	4.62706
Pak3	2.7291	0.0115881	6.76243	8.21086
Rerg	2.72902	0.0229948	5.27731	6.7257
Cela1	2.7277	0.0138263	6.21233	7.66001
Itgb3	2.72648	0.0368052	8.74952	10.1966
Nabp1	2.71475	0.0464259	7.25627	8.69709
Il1a	2.71335	0.0220624	1.19624	2.63632
Fam19a3	2.71145	0.019966	2.64511	4.08418
Ppm1j	2.71001	0.00451066	4.32813	5.76642
Kcne4	2.69594	0.0154369	9.12659	10.5574
C920009B18Rik	2.69421	0.0174517	1.58531	3.01517
Nr1i3	2.69385	0.0219244	0.00780639	1.43747
Aicda	2.69385	0.0219244	0.00780639	1.43747
Fbn2	2.67838	0.000529333	10.3091	11.7305
Gm10494	2.67614	0.0137926	1.70995	3.1301
St6galnac3	2.66901	0.0123732	5.97772	7.39402
Nupr1	2.66262	0.0258489	7.90148	9.31432
Gm4980	2.65719	0.0176281	5.14355	6.55345
4930426L09Rik	2.65363	0.0237294	2.96947	4.37744
Ankrd55	2.6344	0.0230936	4.33379	5.73126
Zfp819	2.63057	0.00405893	0.00776297	1.40314
Gm28979	2.63057	0.00405893	0.00776297	1.40314
Slc38a1	2.61386	0.000445215	10.6333	12.0195
Slc16a10	2.61111	0.0374992	6.0177	7.40237
Serpinb1b	2.58547	0.0299022	0.00772765	1.37815
Gm10845	2.58547	0.0299022	0.00772765	1.37815
Ucp3	2.58547	0.0299022	0.00772765	1.37815
Scnn1g	2.58547	0.0299022	0.00772765	1.37815
Frzb	2.58086	0.00703671	8.57756	9.9454
Plekhb1	2.57793	0.0023649	3.1198	4.48601
Ccdc155	2.57486	0.0259864	0.38579	1.75028
Gm13293	2.571	0.00181539	2.39071	3.75304
Trp53inp2	2.55777	0.00264205	8.93454	10.2894
Tnfaip3	2.5569	0.0219834	3.74343	5.09783
Sh3gl3	2.55387	0.00337056	5.80483	7.15752
Phex	2.55091	0.00775659	1.43326	2.78427
Gm5086	2.55052	0.0415265	2.02198	3.37277
Arfgef3	2.5359	0.00162688	3.4016	4.7441
Csrnp3	2.53506	0.0107977	8.21253	9.55455
Optc	2.53233	0.000515798	9.80403	11.1445
Capn3	2.50929	0.0458464	4.31227	5.63955
B3galt1	2.50512	0.0213553	4.44559	5.77047
Ccdc141	2.49938	0.0131883	8.36004	9.68161
Hotair	2.49456	0.0330746	2.78944	4.10822
A530072M11Rik	2.49193	0.0279951	2.11774	3.435
Ms4a6d	2.49144	0.0173153	6.66047	7.97745
Il22ra1	2.49142	0.0259857	3.52798	4.84495
Foxp2	2.49004	0.031422	5.73031	7.04648
B3gnt5	2.48983	0.0125336	3.48942	4.80547
Dleu2	2.48534	0.0201714	5.68576	6.99921
A730043L09Rik	2.48458	0.0197357	2.5788	3.8918
Acan	2.46504	0.028891	1.39169	2.6933
P2ry13	2.46479	0.00491101	4.0716	5.37307
Ccl25	2.46476	0.0488489	4.1201	5.42154
A730020M07Rik	2.45706	0.0437208	3.00982	4.30675
Prlr	2.45474	0.00233774	7.35014	8.64571
Ssc5d	2.45353	0.00769888	7.68681	8.98167
Adh1	2.44608	0.0315342	9.88184	11.1723
Pyroxd2	2.3982	0.00703629	5.04941	6.31136
Med9os	2.3953	0.0361592	2.72026	3.98047
Lypd6	2.38179	0.00531989	3.47947	4.73151
Slc22a1	2.37547	0.0129083	3.79584	5.04405
Sh2d1b1	2.37518	0.00920061	2.88812	4.13616
Serpine2	2.37053	0.0178604	11.4926	12.7378
5330411J11Rik	2.35536	0.00462812	4.63765	5.8736
Trpc3	2.35534	0.00347071	7.06702	8.30295
1700001K19Rik	2.35019	0.0359078	0.00633358	1.23911
Trh	2.35019	0.0359078	0.00633358	1.23911
Gadl1	2.35019	0.0359078	0.00633358	1.23911
Hist1h2bc	2.34253	0.0121751	8.89721	10.1253
Wdr20rt	2.33808	0.0267469	0.00632708	1.23165
Plxna4	2.33027	0.0132473	6.37099	7.59148
Aspn	2.32266	0.002746	7.92929	9.14507
Ccdc68	2.31449	0.0316077	4.44157	5.65226
4930511M06Rik	2.31324	0.000676695	5.13667	6.34659
Cxcl14	2.31291	0.00754687	10.9668	12.1765
Phtf2	2.30956	0.00368851	7.11704	8.32465
Colgalt2	2.30275	0.013637	7.61975	8.82311
Npr3	2.29233	0.00337248	8.64788	9.8447
AW495222	2.29069	0.0025841	0.00629725	1.20208
Ifitm10	2.29069	0.0025841	0.00629725	1.20208
AI414108	2.28447	0.00909915	7.67449	8.86635
Adamts20	2.27348	0.0368378	3.05179	4.2367
Cav3	2.26918	0.00191451	2.72483	3.90699
Spsb1	2.26837	0.0261489	7.37564	8.5573
Ppfia3	2.26632	0.014768	3.88489	5.06524
Trim45	2.25999	0.0123072	7.75449	8.93081
Pak7	2.25906	0.0291741	2.90893	4.08465
Asb2	2.23809	0.00677525	8.94497	10.1072
Sgca	2.23738	0.00427984	3.43955	4.60136
Defb25	2.23557	0.0172993	3.63301	4.79366
3110039I08Rik	2.23524	0.00854891	10.0218	11.1822
Srl	2.23244	0.00359432	4.51127	5.6699
Haglr	2.22892	0.0233962	7.30954	8.46588
Ttc27	2.22758	0.0395718	7.27442	8.4299
Ebi3	2.22568	0.0459506	4.24423	5.39848
Sec11c	2.22239	0.0428702	8.47879	9.6309
Ldhal6b	2.21916	0.0474629	1.23248	2.38249
Casq1	2.21328	0.000977987	5.26112	6.40731
Hspa2	2.2116	0.0230236	7.77404	8.91913
Stbd1	2.20673	0.0130422	6.27877	7.42068
Hacd1	2.20652	0.00293174	9.51781	10.6596
G6pc2	2.20564	0.0353426	1.41626	2.55745
Snai2	2.19759	4.55381e-05	8.29964	9.43556
Epor	2.19423	0.0171544	1.99584	3.12956
Hist1h2bf	2.1938	0.0441511	0.42939	1.56282
Chat	2.1938	0.0441511	0.42939	1.56282
Cd53	2.191	0.0134107	5.79134	6.92293
Tagln	2.18142	0.00109197	11.4747	12.5999
Pip4k2a	2.1755	0.026492	8.67298	9.79432
Tg	2.17169	0.048156	0.444003	1.56282
Ptchd2	2.16125	0.0416239	0.44399	1.55585
Nmrk2	2.16083	0.00227736	5.31197	6.42356
2010111I01Rik	2.15021	0.0169983	9.17798	10.2825
Hoxa4	2.14809	0.0153147	3.2334	4.33646
Gm21975	2.14533	0.0126998	4.48478	5.58598
Evi2b	2.14533	0.0126998	4.48478	5.58598
Actg2	2.14498	0.00695497	10.3573	11.4583
Trpv2	2.14427	0.0079556	6.33191	7.4324
Vcam1	2.14229	0.00780434	8.01318	9.11234
Tcea3	2.1421	0.00181687	4.97615	6.07517
Tnfrsf22	2.13682	0.00916113	2.56928	3.66475
Sfrp5	2.13481	0.0132227	3.04112	4.13523
Igf2bp3	2.13399	0.00597972	3.86169	4.95525
Gm21949	2.13005	0.0220384	8.05889	9.14978
Il23a	2.12452	0.0436741	1.7127	2.79984
Mctp1	2.12379	0.0192486	4.37315	5.45979
Gm525	2.12149	0.0469377	1.39489	2.47996
Fbxl7	2.11785	0.00127933	8.86341	9.94601
Nacad	2.11406	0.00535946	6.02943	7.10944
Emilin2	2.1117	0.0246746	7.09986	8.17827
Nipal3	2.10973	0.0107858	6.86562	7.94268
Gm3636	2.10799	0.0052386	3.56837	4.64424
1700067K01Rik	2.10519	0.0496764	1.22552	2.29947
Tbxas1	2.1026	0.00821933	5.01236	6.08454
Bves	2.09121	0.00228396	7.64972	8.71406
Ppp1r14a	2.08178	0.00530494	7.80465	8.86247
Spaca6	2.06946	0.01012	7.48022	8.52948
Hoxd3	2.0647	0.0430662	7.33996	8.38589
Ptp4a1	2.06181	0.010285	9.58604	10.6299
Pcsk7	2.06086	0.00112182	10.7955	11.8388
Tatdn1	2.0521	0.0229904	4.2042	5.2413
Dusp9	2.05199	0.0398898	2.48069	3.51771
Pcdhb19	2.0516	0.0384402	3.54712	4.58387
Zkscan2	2.05058	0.0371401	2.01416	3.0502
C1qb	2.04258	0.0165532	7.51322	8.54361
Des	2.03961	0.000808618	12.9907	14.019
Dusp26	2.03711	0.0252841	5.61537	6.64189
Nrep	2.03694	0.0204821	10.092	11.1184
Fabp3	2.03487	0.0333564	6.56396	7.5889
Scube2	2.0288	0.0442952	6.07011	7.09074
Sulf2	2.02705	0.0323838	9.94515	10.9645
Vldlr	2.02586	0.00575173	9.68568	10.7042
Ggt5	2.02486	0.000288086	7.09475	8.11257
Cd1d2	2.02081	0.0303024	0.387717	1.40265
Alg10b	2.01693	0.023374	4.33901	5.35117
Pi15	2.01565	0.0105117	8.76937	9.78061
Gpc2	2.01104	0.0440141	7.61319	8.62114
Itga8	2.00695	0.0202303	6.19536	7.20036
Gab2	2.00648	0.000722255	9.28306	10.2877
Hdac9	2.00065	0.00289093	8.31195	9.31242
Gm13363	1.99973	0.00432746	8.89918	9.89899
Mgat4a	1.9997	0.0337415	6.29597	7.29575
4933428G20Rik	1.99891	0.0250215	3.69671	4.69592
Tnr	1.99611	0.000524662	0.00481313	1.00201
Elfn2	1.99611	0.000524662	0.00481313	1.00201
Slfnl1	1.99611	0.000524662	0.00481313	1.00201
1810020O05Rik	1.99611	0.000524662	0.00481313	1.00201
Lag3	1.99611	0.000524662	0.00481313	1.00201
3100003L05Rik	1.99611	0.000524662	0.00481313	1.00201
Ntng1	1.9943	0.0102931	4.38978	5.38566
E2f8	1.9891	0.0479701	5.73544	6.72755
Taf9b	1.98867	0.0253278	7.79633	8.78813
Gpr34	1.98762	0.00626353	4.87674	5.86778
Unc5c	1.9872	0.0321275	4.94465	5.93538
BC052040	1.98337	0.000146372	6.9866	7.97455
Gm5084	1.9786	0.0407681	3.33188	4.31636
Rhbdl1	1.97731	0.0282092	5.66468	6.64821
Msrb3	1.97671	0.00790595	11.6691	12.6522
Speg	1.97512	0.0377881	8.47027	9.45221
Thsd4	1.97401	0.0111331	9.53211	10.5132
Thbs1	1.97386	0.00632775	9.20276	10.1838
Kcnmb1	1.9734	0.00984369	7.81878	8.79946
Akap2	1.97176	0.0119937	10.5701	11.5495
Pcp4	1.97003	0.00247976	11.0283	12.0065
Rgma	1.96813	0.00075709	11.2886	12.2654
Fcgr3	1.96286	0.023378	7.98572	8.95869
Ccdc107	1.9606	0.0220362	8.72231	9.69361
Dnajb3	1.95811	0.0403847	4.87825	5.84771
Socs2	1.95558	0.0432419	9.95948	10.9271
Adrb2	1.95517	0.00304069	7.79042	8.75771
Mmd	1.95446	0.0297273	9.31256	10.2793
Casp3	1.95173	0.0388231	8.40714	9.37189
Exoc3l4	1.94965	0.0337311	7.51515	8.47837
Cnksr2	1.94253	0.0481781	4.62432	5.58226
Sash3	1.93774	0.0265808	5.24105	6.19543
Ehbp1l1	1.93541	0.00718444	10.2747	11.2274
Scg5	1.9341	0.00189965	3.88948	4.84114
Hist1h2br	1.93142	0.042315	4.10451	5.05417
Nmur2	1.92801	0.0315188	5.56415	6.51126
Apol10b	1.92575	0.00805475	8.35324	9.29866
Fhod3	1.92542	0.0410487	5.16143	6.1066
Myocd	1.92166	0.00199958	8.02167	8.96403
Psd3	1.91985	0.00684972	6.90183	7.84282
Nmnat2	1.91813	0.00867297	4.69735	5.63705
Suox	1.91493	0.0155547	5.73765	6.67494
Tceal6	1.91194	0.0115203	4.33141	5.26645
Dcun1d4	1.90651	0.0374703	6.39395	7.32489
Irak2	1.90532	0.00153996	8.81779	9.74782
Cnn1	1.90382	0.010321	12.3353	13.2642
Nexn	1.90212	0.0102923	10.2417	11.1693
Tstd3	1.90158	0.0157169	7.03325	7.96045
Pgbd5	1.90127	0.0384585	5.60033	6.5273
Tspan2	1.90084	0.0241355	9.52164	10.4483
Tlr13	1.89598	0.00882416	4.38935	5.31229
Abcc9	1.89277	0.0366774	9.17335	10.0938
Fam105a	1.88552	0.0197879	5.31851	6.23347
Pou2f2	1.88488	0.0135824	5.71404	6.62851
Ogn	1.8785	0.0397034	9.50614	10.4157
Gpm6b	1.87564	0.0243051	8.19467	9.10205
Kalrn	1.87487	7.21487e-05	7.15537	8.06216
Kcng2	1.87076	0.0393488	2.38846	3.29208
Ctsc	1.86308	0.0179219	8.18558	9.08327
Slc24a3	1.85942	0.0451816	10.3727	11.2676
Col6a3	1.85822	0.0370561	14.746	15.6399
Itga1	1.85709	0.000785899	6.8312	7.72425
Tceal3	1.85419	0.0118118	6.83125	7.72203
Fgr	1.84957	0.0429681	4.38469	5.27188
Cd200r4	1.84735	0.0217451	2.75347	3.63893
Dcbld2	1.84676	0.00252712	9.358	10.243
C1qc	1.84428	0.0236372	8.48068	9.36373
Cxcl16	1.8437	0.0208082	8.14376	9.02637
Dock11	1.8391	0.000984137	6.3174	7.1964
Syt7	1.83783	0.0231244	8.47091	9.34892
2010009K17Rik	1.83754	0.0479343	3.43404	4.31182
Tmem98	1.83371	0.00321645	7.08275	7.95751
Cnn2	1.83348	0.0158859	10.8003	11.6749
Wasf1	1.83301	0.0180776	8.31428	9.18849
Gm20878	1.83201	0.0232932	3.48786	4.36129
Tril	1.82925	0.012205	7.12947	8.00072
4931440F15Rik	1.82845	0.0368626	2.6763	3.54692
Cryz	1.8282	0.0109385	8.41361	9.28403
Galc	1.82201	0.00248789	7.90207	8.7676
Tes	1.82093	0.00318581	11.1222	11.9869
Camk2a	1.8177	0.0458954	6.37374	7.23586
Fhad1	1.81558	0.0217504	2.86209	3.72252
Mest	1.81437	0.0230793	9.26486	10.1243
Acad8	1.81287	0.00580821	9.45108	10.3094
Avpr2	1.81199	0.00759706	2.67098	3.52855
Usp28	1.81133	0.00494589	6.28678	7.14382
Mtus2	1.80816	0.00279938	7.52845	8.38297
Cldn12	1.80809	0.0045102	7.91632	8.77079
Aif1	1.80639	0.0474348	8.07043	8.92354
Cenpi	1.80513	0.0325484	5.79013	6.64224
Igf2r	1.8035	0.0414022	10.7989	11.6497
Popdc2	1.80283	0.0192406	7.175	8.02526
Arid3a	1.80003	0.027436	8.69083	9.53885
E130012A19Rik	1.7969	0.0197737	3.16612	4.01163
Pik3cg	1.79343	0.0157986	4.6639	5.50662
Etfdh	1.78861	0.0233601	7.03032	7.86916
Mylk	1.78607	0.0147718	16.0551	16.8919
Tbc1d1	1.78587	0.0260204	10.1047	10.9413
Stard13	1.78229	0.0089847	8.40937	9.24311
Spi1	1.77743	0.0111313	5.841	6.67079
Myh11	1.77677	0.0122526	12.0377	12.8669
4930523C07Rik	1.77514	0.00827654	9.51353	10.3415
Dcaf17	1.77465	0.04399	3.80446	4.632
Dact1	1.77377	0.0301222	8.76504	9.59186
Abracl	1.7693	0.0196065	9.29937	10.1226
Stk10	1.76572	0.0300271	6.6741	7.49436
Cpz	1.76393	0.00880859	6.67167	7.49046
March1	1.76368	0.0389336	4.39621	5.2148
Pxdn	1.76267	0.00983844	9.90467	10.7224
Trps1	1.76122	0.00619861	10.109	10.9256
Hoxa7	1.75962	0.0386871	6.09125	6.90651
Myl9	1.75637	0.00743351	12.3904	13.203
2900041M22Rik	1.75435	0.0456616	4.32722	5.13816
Zfp133-ps	1.75215	0.0377942	4.64443	5.45356
Mfap2	1.75197	0.0119857	9.33856	10.1475
Gm3383	1.75133	0.0441725	3.31709	4.12554
Slco2a1	1.74887	0.0439189	5.94221	6.74863
Mfap4	1.74836	0.0199901	7.4378	8.2438
Kctd4	1.7474	0.0309915	7.79378	8.59899
Myo1f	1.74696	0.0163743	5.60514	6.40999
Csf1	1.74692	0.0260407	8.06276	8.86757
Pde1a	1.7439	0.000153653	6.72971	7.53203
Copg2	1.74147	0.0195924	9.32379	10.1241
Tmem2	1.73721	0.00171557	9.90143	10.6982
Synj2	1.73447	0.010508	7.40159	8.19609
Farp1	1.7336	0.00153975	8.17406	8.96783
Themis	1.73293	0.0134106	1.21017	2.00338
Cxcl12	1.73234	0.0257125	10.7859	11.5786
Tmsb4x	1.72959	0.00380568	15.7959	16.5863
Reep1	1.72536	0.00200365	6.72264	7.50954
Gbp6	1.71898	0.0383175	6.93499	7.71654
Tpm1	1.71791	0.0030943	13.4026	14.1832
Ncam1	1.71699	0.0280182	10.9224	11.7023
Dnm3os	1.71048	0.00611244	9.51659	10.291
Igf1	1.71021	0.0390792	12.623	13.3972
Meis2	1.70974	0.0210006	11.5486	12.3224
Chn2	1.70951	0.00558273	8.42562	9.1992
Fgd6	1.70772	0.00607972	6.08312	6.85519
Fam46c	1.7072	0.0264296	4.70008	5.47171
Adamts2	1.705	0.0144045	10.715	11.4848
Lpin2	1.70396	0.00661669	7.49198	8.26088
Cenpw	1.70042	0.0298975	8.33338	9.09927
Ndufa4	1.69893	0.00271777	9.60527	10.3699
Setd7	1.69765	0.0150956	9.59245	10.356
Robo2	1.69681	0.000489569	7.08767	7.85049
Tnfaip8l2	1.68592	0.0356016	4.23237	4.9859
Slfn5	1.68323	0.0416035	10.178	10.9292
Ranbp17	1.68187	0.0223035	4.17248	4.92255
Phactr1	1.6789	0.0033955	9.15333	9.90084
Fam214b	1.67854	0.0205672	7.07008	7.81728
Map1b	1.67556	0.00300658	9.2041	9.94874
Lamb1	1.66902	0.0321589	10.9762	11.7152
Tspan13	1.66833	0.020921	10.2512	10.9896
Dio3os	1.66253	0.0139284	5.02434	5.75772
Pdlim7	1.65855	0.000200727	9.84404	10.574
Zfp68	1.65465	0.0309404	7.51696	8.24348
Pln	1.65137	0.0271926	7.00619	7.72985
Zfp938	1.65077	0.0375906	5.94689	6.67003
Slc37a3	1.64947	0.000106595	8.35064	9.07264
Tpm4	1.64776	0.0293263	11.357	12.0775
Actg1	1.6469	0.000573016	12.6529	13.3727
Rspo3	1.6468	0.0102078	9.31179	10.0315
Fam126b	1.64541	0.00148642	9.49606	10.2145
Lcor	1.64524	0.047502	6.1533	6.8716
Renbp	1.64508	0.0244121	5.89419	6.61234
Lrig3	1.64335	0.0452652	7.97632	8.69296
Syne1	1.64318	0.00904846	9.31307	10.0296
Hsd17b11	1.64234	0.0357873	10.3036	11.0193
Lmod1	1.64177	0.0332572	10.9194	11.6347
Emilin1	1.64096	0.00488731	8.69945	9.41398
Palld	1.63985	0.0359866	12.2892	13.0028
B3glct	1.63416	0.0482171	8.39558	9.10413
Aff3	1.62966	0.0498342	6.73171	7.43628
Wnt5b	1.62928	0.0491678	5.96695	6.67119
Gga2	1.62704	0.00546684	10.0156	10.7178
Kcna5	1.62539	0.0406958	3.54247	4.24326
Zfp568	1.62482	0.0460723	7.20409	7.90437
Qrfp	1.62451	0.0374885	3.45483	4.15483
H2-Q9	1.62307	0.0367919	8.98999	9.68871
Pbx3	1.62196	0.0419646	8.55018	9.24792
Lgmn	1.61958	0.0103702	8.94127	9.6369
Col4a5	1.61845	0.0186736	8.52364	9.21825
Tpm2	1.61714	0.00513194	12.2673	12.9608
Adcy5	1.61677	0.0253832	7.40391	8.09703
Pfkp	1.61291	0.010183	8.35386	9.04353
Map2k1	1.61162	0.0114197	8.19251	8.88102
Col16a1	1.60905	0.0433766	12.5998	13.286
Garem	1.60886	0.0141288	7.34064	8.02667
Camk2g	1.60526	0.0372427	8.26762	8.95043
Vav1	1.60374	0.00847687	5.71741	6.39886
Atat1	1.60237	0.0239866	7.95082	8.63103
Esyt2	1.60165	0.0204158	11.6156	12.2952
Pfkfb3	1.60084	0.00503678	9.44802	10.1268
Stac	1.5925	0.0382014	3.22941	3.9007
Nanos3	1.58652	0.00685305	4.02453	4.69039
Tpgs2	1.58651	0.0208669	6.45558	7.12143
Cfl2	1.58603	0.0150102	9.37545	10.0409
Csf1r	1.58475	0.00858078	8.64083	9.30508
Cdh2	1.58412	0.03445	7.61467	8.27835
Ephx2	1.58351	0.0167422	5.77148	6.43461
Greb1	1.58247	0.045015	9.77633	10.4385
Fbxo32	1.58154	0.00137619	11.9365	12.5978
Dhrs3	1.57978	0.0286646	7.59249	8.25222
Tyrobp	1.5789	0.0156503	6.83522	7.49414
Cd40	1.57802	0.0479953	5.5936	6.25171
Fcer1g	1.57696	0.0474085	7.04163	7.69877
Aph1c	1.57635	0.0339817	6.32623	6.98282
Arhgap22	1.57609	0.0042362	4.87675	5.5331
Cbx5	1.57569	0.010803	10.7007	11.3567
Pparg	1.57377	0.0393914	2.81342	3.46764
Fap	1.57085	0.0470074	6.93946	7.591
Rac2	1.5694	0.0392961	6.12532	6.77554
Plekho1	1.56358	0.0167979	10.9344	11.5793
Klhl23	1.56319	0.0456885	9.68407	10.3286
Eva1a	1.5626	0.0128551	5.06339	5.70733
Cald1	1.56248	0.0173223	12.709	13.3528
Coro2b	1.56238	0.0157739	5.37425	6.01799
Pde1b	1.5605	0.0366634	4.29143	4.93344
Sncaip	1.55917	0.00482521	6.90943	7.5502
Dst	1.55496	0.00561045	10.582	11.2188
Myom1	1.55157	0.0472432	10.329	10.9628
Rpp30	1.55106	0.010921	5.38515	6.01841
Dennd2c	1.55087	0.0403412	5.66257	6.29565
Usp13	1.55039	0.0127508	7.64662	8.27925
Tpcn1	1.55038	0.00376537	9.16527	9.79789
Oxct1	1.54744	0.0151206	11.3146	11.9445
Osbpl8	1.54603	6.19883e-05	7.38265	8.01121
Mov10	1.54466	0.0124062	6.86031	7.4876
Fastkd3	1.54376	0.0124126	8.25247	8.87892
Col5a2	1.54242	0.00415447	10.38	11.0052
Ripk3	1.5424	0.042423	5.37544	6.00062
Lum	1.54208	0.0242196	11.8153	12.4402
Wwp1	1.54184	0.0119606	8.55191	9.17656
Cpeb4	1.53687	0.00978638	8.48233	9.10233
Fnbp1	1.53523	0.0174766	10.3407	10.9591
Nlk	1.53497	0.0198233	9.06864	9.68685
Dact3	1.53366	0.0181638	8.60069	9.21767
Dner	1.53329	0.0373371	4.74145	5.35808
Plod2	1.53165	0.0281188	9.48718	10.1023
Xrcc2	1.53132	0.0425165	5.90189	6.51666
Rab31	1.52933	0.0421781	10.1658	10.7787
Psme2	1.52754	0.00568049	7.95332	8.56454
Flna	1.52571	0.0321855	13.7859	14.3954
Glcci1	1.52561	0.0159953	8.22032	8.8297
Mttp	1.52442	0.0354483	4.05833	4.6666
Col1a2	1.5239	0.00049094	15.127	15.7347
Klhdc8b	1.52158	0.00441494	8.88286	9.48843
Ralgps2	1.52007	0.0229401	8.46193	9.06607
Olfml1	1.51801	0.0330709	6.87272	7.4749
Trim12c	1.51668	0.0275415	8.54055	9.14146
Mapk6	1.51286	0.041631	7.76839	8.36567
Parp8	1.51248	0.0311952	5.55484	6.15176
Khdrbs3	1.50906	0.0293711	8.1886	8.78225
Atp1b3	1.50894	0.0281641	10.9583	11.5518
Slc2a1	1.50778	0.0196347	6.82456	7.41698
Cx3cr1	1.50725	0.0462107	9.85405	10.446
9530068E07Rik	1.50485	0.0003693	11.5402	12.1298
Coro1c	1.50351	0.0488051	11.5508	12.1392
Gm10408	1.50309	0.0105364	0.999909	1.58784
Tceb1	1.50293	0.0321843	8.56857	9.15635
Lims1	1.50256	0.030398	9.45119	10.0386
Sema3d	1.50152	0.0365328	5.42538	6.0118
Sorbs1	1.50124	0.0484428	10.2763	10.8625
Ier2	-1.50111	0.00165396	8.84904	8.263
Cep131	-1.50381	0.0111225	7.66175	7.07312
Cxx1c	-1.50385	0.0345267	10.1008	9.5121
2810468N07Rik	-1.50652	0.0328323	4.43618	3.84496
Nupr1l	-1.50833	0.0489656	4.02839	3.43543
Lrfn4	-1.51054	0.0268179	8.05614	7.46108
Lsp1	-1.51094	0.00707133	12.0596	11.4641
N4bp3	-1.51123	0.0398	8.37961	7.78389
Tprn	-1.51176	0.0434672	8.21091	7.61468
Kank3	-1.51195	0.0172028	7.40512	6.80871
Glul	-1.51462	0.0401167	11.8055	11.2066
Nrarp	-1.51633	0.0175242	7.81378	7.2132
Pwp2	-1.51884	0.0255779	8.20506	7.60209
Eif4enif1	-1.51908	0.0016802	9.61322	9.01002
Heg1	-1.52033	0.0310322	6.71153	6.10714
Egfl7	-1.52388	0.0109725	11.5303	10.9225
Evc2	-1.52498	0.0122765	8.23166	7.62287
Apopt1	-1.53052	0.0436167	7.00282	6.3888
Tmem246	-1.53511	0.0103356	8.02152	7.40318
Stx18	-1.53634	0.0378393	10.4073	9.78785
4930478L05Rik	-1.53857	0.037753	5.59843	4.97684
Ino80dos	-1.54344	0.00636553	5.707	5.08085
Als2cl	-1.54552	0.0325128	8.50415	7.87606
B230217C12Rik	-1.54571	0.0203808	6.74919	6.12091
Syne4	-1.54593	0.0240906	7.81542	7.18695
Ptk7	-1.54674	0.00277302	11.1457	10.5165
Atg4a	-1.54801	0.0445718	4.48818	3.85777
Cul9	-1.55059	0.0150325	7.40738	6.77456
Smyd5	-1.55062	0.0184606	6.01617	5.38332
Zfp839	-1.55208	0.00497873	8.02678	7.39257
Cep72	-1.55241	0.0438023	6.54766	5.91315
Dram1	-1.55324	0.0172652	7.7178	7.08252
Usp9y	-1.55376	0.00536247	4.75671	4.12094
Pwwp2b	-1.55528	0.0430449	6.18668	5.54951
Dach1	-1.55533	0.0410651	9.28248	8.64526
Ift172	-1.55644	0.00142372	8.19109	7.55284
A730017L22Rik	-1.55797	0.0421912	6.27614	5.63647
Elovl6	-1.55838	0.0408145	8.40763	7.76758
Ccm2l	-1.55952	0.0100055	7.14663	6.50553
Ntan1	-1.55998	0.0190352	7.8984	7.25688
Pgr	-1.56084	0.0133749	12.4639	11.8216
Hoxa11os	-1.56152	0.00307708	10.5863	9.94332
Wdr74	-1.56291	0.038686	7.31315	6.66892
Arap1	-1.56299	0.0269348	11.62	10.9757
Kank4	-1.56309	0.0260829	7.38637	6.74197
Fam84a	-1.56676	0.0213096	9.27646	8.62867
6430573F11Rik	-1.56692	0.0489161	6.59762	5.94969
Zfp593	-1.56776	0.00355786	8.60034	7.95163
Itga2b	-1.5721	0.0221098	8.09438	7.44169
4930556M19Rik	-1.57481	0.0133409	4.66105	4.00587
Penk	-1.57657	0.0284546	9.77502	9.11823
D930048N14Rik	-1.57712	0.0270573	7.18037	6.52308
Gtf3c5	-1.57847	0.0432661	6.73919	6.08066
Pard3b	-1.57922	0.000108176	9.80807	9.14885
Plcd3	-1.58159	0.0145064	8.90188	8.24051
Cacna1d	-1.582	0.00355903	11.1524	10.4907
Rrp36	-1.58313	0.038352	6.54445	5.88167
Adamtsl5	-1.58334	0.0440563	6.34966	5.6867
Atrip	-1.58401	0.0204361	6.5484	5.88482
Slc6a6	-1.5854	0.0348641	11.8334	11.1685
Raph1	-1.58706	0.00727589	9.4065	8.74014
Trip6	-1.58756	0.000774284	10.2626	9.59582
Gfod1	-1.58766	0.0347946	6.46542	5.79852
Plekhg5	-1.58811	0.0203098	8.77395	8.10664
Hoxd9	-1.58833	0.000901008	10.2733	9.60575
Epb4.1l4a	-1.58866	0.0302527	8.55427	7.88646
4933400F21Rik	-1.59797	0.0294335	8.68715	8.01091
Vegfa	-1.60232	0.0225574	11.1143	10.4342
A830082N09Rik	-1.60385	0.0109847	6.62293	5.94139
Ephx1	-1.60529	0.023333	7.79074	7.1079
Nova2	-1.60544	0.0039862	7.2299	6.54694
Flywch1	-1.60564	0.0234916	9.46423	8.78108
Palm	-1.60692	0.00282391	7.89996	7.21566
Wnk2	-1.60923	0.0152682	7.42821	6.74184
Nol12	-1.615	0.04251	8.21134	7.51981
Jpx	-1.61537	0.0339545	5.23367	4.54181
Slc9a3r2	-1.61699	0.0113408	9.32192	8.62862
Jak2	-1.62013	0.0165193	10.9833	10.2872
Mapk12	-1.62088	0.037093	6.49321	5.79644
C130074G19Rik	-1.62093	0.0333518	8.9893	8.29248
Map3k3	-1.62189	0.0354628	8.92705	8.22937
Cdc42ep4	-1.62297	0.00013038	9.74205	9.04341
Cilp2	-1.62322	0.00297705	6.03171	5.33285
Fgfr4	-1.62414	0.015658	3.57345	2.87377
Cmss1	-1.62427	0.02992	6.2223	5.5225
Atoh8	-1.63015	0.0216312	7.87491	7.1699
Stat5a	-1.63121	0.0357944	9.47767	8.77172
Nudt14	-1.63534	0.0375634	7.5805	6.87092
Kdf1	-1.63696	0.0276733	8.97709	8.26607
Prdm1	-1.63772	0.0416319	10.6081	9.8964
Atf5	-1.63786	0.034139	11.5515	10.8397
Trp53	-1.64046	0.0179391	8.30382	7.58972
Nr1h3	-1.64365	0.0152857	8.04457	7.32767
Mcoln2	-1.64376	0.0275076	4.75217	4.03517
Pex11a	-1.64382	0.0130782	8.79127	8.07421
Add3	-1.64686	0.0307312	10.5753	9.85555
Sh3gl2	-1.64747	0.0244305	7.97114	7.25089
Ppargc1a	-1.64934	0.0420694	7.90798	7.1861
2900026A02Rik	-1.65089	0.0469036	9.32772	8.60448
Efcab2	-1.65377	0.0395634	5.30778	4.58202
Plekhn1	-1.65394	0.0359481	6.15044	5.42453
Gm12216	-1.65541	0.0289897	6.4285	5.70131
Rmnd5b	-1.66335	0.00910096	9.05639	8.32229
Wdr12	-1.66361	0.0277086	8.65408	7.91977
Fah	-1.66436	0.00672215	6.90858	6.17362
Zfpm1	-1.66705	0.0191909	7.55098	6.81368
5730408K05Rik	-1.67134	0.0299262	10.0517	9.3107
Klhl41	-1.67376	0.00710396	3.86813	3.12503
Pced1b	-1.67453	0.0469423	7.50604	6.76228
Samd10	-1.67497	0.00842098	7.60497	6.86083
Fpgs	-1.67516	0.00323718	9.76713	9.02283
Nradd	-1.67587	0.0134514	9.29015	8.54524
Best1	-1.6779	0.0215308	4.50893	3.76228
Angpt1	-1.68243	0.00286146	7.93414	7.18359
Ing5	-1.68526	0.0240199	8.1676	7.41463
Emp1	-1.68583	0.040439	10.8337	10.0802
Jakmip1	-1.68608	0.0210735	7.84975	7.09607
Ccdc57	-1.68678	0.0244854	6.91717	6.1629
Usp2	-1.68857	0.0476206	9.78376	9.02796
Has3	-1.68862	0.00742506	5.71345	4.9576
Med24	-1.69226	0.0132716	8.26904	7.51008
Rftn1	-1.69294	0.00559569	8.4334	7.67386
Otub2	-1.69942	0.0087262	7.74142	6.97638
Pkp1	-1.70059	0.0214368	2.86437	2.09833
Abhd14b	-1.70086	0.0253535	8.64641	7.88014
A3galt2	-1.70398	0.0388424	3.62239	2.85349
Foxred2	-1.70552	0.0472357	7.73715	6.96693
Prrg1	-1.70896	0.032734	7.77559	7.00247
Itpripl1	-1.71022	0.000244776	8.75842	7.98424
Gm11201	-1.71103	0.0271831	4.9291	4.15424
Spry4	-1.71696	0.0368861	5.16657	4.38671
Ccbl1	-1.72105	0.044994	9.47207	8.68879
Zfp575	-1.7223	0.0379136	5.18789	4.40355
Dand5	-1.73015	0.0132842	5.71293	4.92203
Id1	-1.73828	0.0320302	10.9045	10.1068
Irf6	-1.73919	0.0111238	9.60908	8.81067
Bcl7c	-1.74275	0.00755417	6.90058	6.09922
P4htm	-1.74276	0.0329227	6.38209	5.58072
Ube2ql1	-1.74394	0.0306128	4.57201	3.76966
Clcf1	-1.7462	0.025522	7.79769	6.99347
Lrrc8e	-1.74708	0.0388298	6.94976	6.14481
Srm	-1.7534	0.0207281	8.98957	8.17941
Col18a1	-1.75411	0.0303919	11.3137	10.5029
Pard6b	-1.75579	0.0285073	6.09182	5.2797
Gna14	-1.75656	0.0456161	6.75486	5.94211
Epb4.1l4b	-1.75746	0.0169357	9.45331	8.63982
Xpo5	-1.7605	0.034686	5.95478	5.13879
Sv2b	-1.76082	0.0499792	9.29762	8.48137
Ttn	-1.76295	0.0105041	5.82938	5.01139
Lhfp	-1.76478	0.0112716	10.0217	9.20225
Tmem44	-1.76934	0.0411266	7.31247	6.48926
Nes	-1.77072	0.02841	7.99802	7.17368
Abhd2	-1.77125	0.0139828	4.21253	3.38776
Foxl2	-1.77288	0.0214865	10.7147	9.88858
Mettl13	-1.77363	0.0293877	6.69402	5.86732
Olfr856-ps1	-1.77659	0.0429355	2.99757	2.16847
Tmem62	-1.78005	0.02463	5.3532	4.52128
Gmip	-1.78173	0.0262787	6.73228	5.899
LOC102636514	-1.78176	0.0207619	7.52322	6.68992
Slc19a1	-1.78845	0.00110321	8.34397	7.50527
Kcnq1	-1.79068	0.0270573	8.02335	7.18285
Gpr39	-1.80322	0.0120935	7.21536	6.36478
Xrra1	-1.80372	0.0266262	3.32056	2.46958
Cyb5r3	-1.82121	0.00156966	11.5459	10.681
Lce6a	-1.82123	0.0486295	1.21311	0.348197
Tfap2c	-1.82658	0.0160744	6.99225	6.12311
Tnip2	-1.82674	0.0304923	7.13908	6.26981
Lppr5	-1.83035	0.025952	4.3474	3.47529
Prrg3	-1.83121	0.0246618	7.49125	6.61846
Zbtb45	-1.83264	0.0129154	5.96678	5.09286
Chdh	-1.84464	0.00174391	10.918	10.0347
Prss57	-1.84535	0.00269062	8.76592	7.88203
Tnfaip6	-1.84843	0.0451265	7.98146	7.09516
Twist2	-1.84861	0.0313949	10.0886	9.20218
Ifitm7	-1.85154	0.0393228	3.35355	2.46483
Fstl3	-1.85916	0.00264066	8.75735	7.86269
Gm20219	-1.85968	0.00757529	6.68115	5.7861
Zfp251	-1.8728	0.0098109	7.84721	6.94201
Prrt2	-1.87417	0.0280915	10.0059	9.09966
Kcnip2	-1.875	0.0317198	6.76235	5.85547
Ocln	-1.87538	0.0351907	5.96624	5.05905
Cd2	-1.87905	0.0443565	4.69628	3.78628
Plxdc1	-1.87975	0.00943785	6.08502	5.17448
Wfdc2	-1.87975	0.0300181	14.3408	13.4302
Hip1r	-1.88052	0.00180973	8.68102	7.76989
Gsta4	-1.88226	0.0281704	7.38563	6.47316
Fam212a	-1.88412	0.00866682	5.40726	4.49338
Ptger4	-1.88785	0.00537518	10.2317	9.31496
Efcab12	-1.88797	0.0324106	4.47471	3.55788
Zfp599	-1.89004	0.0336336	5.65914	4.74072
Ccdc171	-1.89166	0.0360244	5.69674	4.77709
1110028F11Rik	-1.8927	0.0346234	5.50613	4.58568
4931429I11Rik	-1.89453	0.0483963	1.74165	0.819812
Lrrc55	-1.90031	0.0375373	7.4701	6.54386
Foxf1	-1.90115	0.00164781	6.41682	5.48995
Slc47a1	-1.90404	0.00166766	3.31859	2.38952
4930404N11Rik	-1.90482	0.0470892	3.21789	2.28824
Sorbs3	-1.91241	0.046328	6.97391	6.03851
Rassf5	-1.91396	0.0483704	9.51135	8.57479
Tfap4	-1.91478	0.000263938	9.51765	8.58047
Tmem132cos	-1.91612	0.0387587	2.49588	1.55769
Fam187b	-1.91764	0.0010607	5.33367	4.39433
Pdxk	-1.9191	0.00324215	11.2713	10.3309
2010107G23Rik	-1.92351	0.00961595	5.12041	4.17667
1700030J22Rik	-1.92546	0.0048029	4.29679	3.35158
Slc29a1	-1.92844	0.000718001	10.1896	9.24213
Etv5	-1.92859	0.0271356	9.24951	8.30196
Nrg4	-1.92888	0.0239423	5.11916	4.1714
Tpbg	-1.93981	0.00282726	7.15956	6.20364
Gria4	-1.94355	0.016051	6.56963	5.61093
Itgb4	-1.94501	0.00750759	8.77542	7.81564
Hebp2	-1.94522	0.0452959	8.9133	7.95337
Emb	-1.94649	0.0150816	9.35723	8.39635
Soga3	-1.95101	0.0317449	2.94641	1.98219
Tbc1d20	-1.95127	0.0185862	5.71237	4.74796
Tead4	-1.97046	0.0323374	3.32553	2.34699
Hand2	-1.97161	0.00437286	10.257	9.27763
Ablim1	-1.97212	0.0207866	9.41934	8.43959
Emc9	-1.98152	0.0373619	6.12972	5.14311
Sox17	-1.98199	0.00744039	10.6944	9.70746
Gm5416	-1.98236	1.45047e-05	0.999818	0.0125988
Sp7	-1.98452	0.0456478	1.99971	1.01092
Dach2	-1.98454	0.0324729	4.77879	3.78999
Gpc3	-1.98518	0.0212409	10.2013	9.21199
Msx1os	-1.99053	0.0419386	12.3545	11.3614
Wdr86	-1.99479	0.0200087	3.06137	2.06513
Plekhs1	-1.99565	0.0253708	12.6554	11.6585
Hey1	-2.00709	0.0225249	6.71075	5.70565
Ptx3	-2.00925	0.0462492	5.5563	4.54964
BC021891	-2.0118	0.00238959	7.18267	6.17418
Sh3rf3	-2.01293	0.0122277	4.54093	3.53163
Prkag3	-2.0251	0.0133886	3.86594	2.84795
Prr5	-2.0325	0.006155	5.71355	4.69029
Trpv4	-2.03263	0.00552407	7.83267	6.80932
Immp2l	-2.03267	0.0160201	5.41477	4.39139
Tcf7	-2.03287	0.0366244	4.29162	3.2681
Fan1	-2.03328	0.0398604	2.66089	1.63708
Lrat	-2.04344	0.0490859	5.31661	4.28562
Batf	-2.05333	0.0475925	4.70214	3.66418
Tcp11	-2.05869	0.02809	2.79422	1.75249
Sdc4	-2.06924	0.0341006	11.0172	9.96814
Sdk1	-2.07432	0.0339017	7.87704	6.8244
Gal	-2.08916	0.0227458	1.40842	0.345497
4930503F20Rik	-2.09151	0.0274933	3.83097	2.76643
Khk	-2.09307	0.00495049	8.44576	7.38014
Gm15471	-2.09853	0.0230206	5.02712	3.95774
Slc52a3	-2.10114	0.0191715	8.60367	7.53249
Adam32	-2.10381	0.0342509	2.32406	1.25105
B230206H07Rik	-2.11108	0.0132889	3.40376	2.32578
Zfp7	-2.12506	0.0368076	8.57875	7.49125
Snord66	-2.12592	0.030993	2.32769	1.2396
Whrn	-2.1353	0.0311992	5.61486	4.52042
Tmem125	-2.13625	0.0367792	6.06933	4.97425
Cbr3	-2.1413	0.0191994	9.31363	8.21514
Pllp	-2.14291	0.0329342	9.71985	8.62028
Gm13238	-2.14726	0.0189046	5.33593	4.23343
Fam131b	-2.15823	0.0203589	5.62027	4.51042
Mterf4	-2.16307	0.0139688	10.7071	9.59405
Acss3	-2.17457	0.0417853	3.17682	2.05609
Vsig2	-2.17596	0.00641009	5.70169	4.58004
Lrrc3	-2.18948	0.00263129	6.77112	5.64053
Gal3st3	-2.18962	0.041445	3.05211	1.92143
Hmga2	-2.19011	0.0093224	9.03235	7.90135
Paqr6	-2.19343	0.000361812	6.26167	5.12848
Rnf17	-2.19726	0.0117538	3.62483	2.48913
Tnfsf4	-2.19914	0.0155188	3.17368	2.03674
Dmtn	-2.2108	0.0476524	5.01139	3.86682
G630090E17Rik	-2.21417	0.0310357	3.494	2.34723
Platr10	-2.21693	0.0102105	1.86945	0.720889
Slc22a4	-2.21805	0.0269001	5.55709	4.4078
Zfp174	-2.21969	0.000710551	5.32679	4.17643
Amelx	-2.22189	0.0133154	1.87268	0.720889
Fmo1	-2.22594	0.0161895	7.78591	6.6315
Gm9899	-2.22599	0.00650206	3.37476	2.22031
Gpr82	-2.23436	0.0481708	4.2644	3.10454
Klrc1	-2.24502	0.0248208	7.2722	6.10548
Kif3a	-2.24608	0.0130526	12.2045	11.0371
Rnf208	-2.26305	0.0087035	6.80429	5.62602
Gm10389	-2.26437	0.0144542	4.14055	2.96144
5430431A17Rik	-2.27184	0.0170661	6.55357	5.36972
Sigirr	-2.28106	0.0366364	6.37717	5.18746
Rorb	-2.28659	0.0309744	8.89561	7.70242
Fhl4	-2.29284	0.00941416	1.21365	0.0165199
Lgr5	-2.29935	0.0248026	7.14074	5.93952
Smim6	-2.30594	0.0166702	5.57854	4.37318
Grm1	-2.3096	0.0191137	1.22419	0.0165468
Gm17359	-2.3096	0.0191137	1.22419	0.0165468
B430010I23Rik	-2.3096	0.0191137	1.22419	0.0165468
Timm22	-2.31176	0.00883308	12.1891	10.9801
Fam129c	-2.32866	0.00848441	5.36051	4.14101
Mfap5	-2.33077	0.0187596	10.7631	9.54227
Cd7	-2.36475	0.00215576	6.56307	5.32138
Hmgcs2	-2.37675	0.0285096	9.64618	8.39719
Bex1	-2.37911	0.0184071	6.87969	5.62927
4930447A16Rik	-2.39205	0.0249707	3.17201	1.91376
Kiss1	-2.39213	0.000472114	4.6453	3.387
Lhfpl4	-2.45311	0.0447628	4.46222	3.1676
Serpinb10	-2.45528	0.015524	1.99288	0.696998
Gdf7	-2.45552	0.0259422	6.95312	5.65709
Il2rb	-2.45661	0.0239517	8.20065	6.90398
Tppp3	-2.4675	0.018932	10.4668	9.16377
Edil3	-2.47041	0.0472961	4.07525	2.7705
Dact2	-2.48075	0.000807978	9.47343	8.16266
Mtcp1	-2.48399	0.0332529	3.12162	1.80896
Kctd1	-2.49673	0.0214302	10.0878	8.76772
Ccdc36	-2.50605	0.0104734	12.1077	10.7823
Ankrd33b	-2.51798	0.0206345	5.01177	3.6795
Radil	-2.52514	0.0301479	7.41672	6.08036
5830432E09Rik	-2.53162	0.0399136	3.60982	2.26976
Ngef	-2.53237	0.0275369	7.9232	6.58272
Zfp296	-2.53582	0.0419533	3.8573	2.51485
Il20rb	-2.53876	0.0238905	9.21732	7.87319
Gdf2	-2.57195	0.0264288	1.99289	0.630032
Wnt6	-2.5778	0.0265923	7.45256	6.08642
Sox8	-2.58531	0.00765148	4.25952	2.88918
Map2	-2.58816	0.00546386	11.1997	9.82774
Enpp2	-2.5961	0.0188366	10.2169	8.84055
Prr15l	-2.59677	0.0497476	6.85763	5.48091
Cpne5	-2.60069	0.0275797	8.84653	7.46764
9330162012Rik	-2.60546	0.0328856	3.70299	2.32145
Slitrk2	-2.60686	0.0104376	4.48861	3.1063
Psma8	-2.63081	0.0375856	3.5356	2.1401
Dpep2	-2.64313	0.022217	2.92597	1.52372
Ahrr	-2.64763	0.0123585	4.37073	2.96603
Gm6377	-2.6779	0.033183	2.73775	1.31665
Slc6a2	-2.69063	0.0350947	9.94388	8.51593
Pcx	-2.69114	0.0490115	8.7621	7.33388
G6b	-2.6982	0.0130797	3.17508	1.74308
Sgms2	-2.7044	0.0150233	11.0371	9.60174
Krt36	-2.70468	0.0404754	4.39869	2.96323
Slc6a13	-2.71149	0.030148	6.30482	4.86573
Gm14207	-2.71261	0.0142892	7.21622	5.77654
Gng7	-2.76664	0.0112209	5.7055	4.23737
Unc5d	-2.76749	0.0398716	4.06446	2.59588
BC068281	-2.77218	0.0451209	4.14879	2.67777
Atp2b2	-2.79008	0.0286623	10.0667	8.58642
Tns4	-2.79353	0.0087639	8.87947	7.39738
Gpr182	-2.79479	0.00864519	3.62925	2.14651
D630033O11Rik	-2.8475	0.000203299	6.66059	5.15089
Gm16793	-2.85671	0.00165665	3.46083	1.94647
C2cd4d	-2.8616	0.00299105	3.11145	1.59463
2700046A07Rik	-2.86485	0.0201416	3.66577	2.14731
Gimap3	-2.86945	0.0044362	4.19193	2.67116
Nkg7	-2.87437	0.00227089	5.71873	4.19548
Slc25a48	-2.87639	0.00480004	5.67629	4.15204
Cdkl1	-2.89299	0.0226127	10.7378	9.20522
Mia	-2.8948	0.00447224	3.90925	2.37579
Cbs	-2.90585	0.00936382	7.09734	5.55837
Cldn10	-2.90727	0.0202923	9.86671	8.32704
Dmrta1	-2.91529	0.0221812	5.00449	3.46086
Prrx2	-2.92701	0.0133348	9.70008	8.15065
Adgrb1	-2.93212	0.00592259	3.46126	1.90931
Ocm	-2.93306	0.0197439	1.57644	0.0240375
4933433G19Rik	-2.94711	0.0110439	3.36026	1.80096
I730030J21Rik	-2.96796	0.031786	1.59358	0.0241111
Tmem239	-2.97478	0.0356099	1.59691	0.0241257
Xcl1	-2.9795	0.0291764	6.1815	4.60643
Wnt16	-3.00514	0.0445492	8.75734	7.16991
Far1os	-3.02981	0.00607717	3.40862	1.8094
Car8	-3.04013	0.0234646	6.72661	5.12248
5830428M24Rik	-3.0435	0.0152814	4.05978	2.45404
Ndp	-3.08506	0.0279271	8.91301	7.28771
Dcc	-3.09361	0.00128341	5.78767	4.15838
A230056J06Rik	-3.12033	0.0132163	2.50642	0.864721
Mup17	-3.12485	0.0256725	2.50849	0.864703
Pitpnm3	-3.12655	0.00319685	6.2954	4.65083
2700054A10Rik	-3.17181	0.00037838	5.47305	3.80774
Fgf10	-3.19857	0.0228807	6.16395	4.48652
Tmc1	-3.23111	0.0448293	1.71961	0.027585
1110020A21Rik	-3.23374	0.0225852	3.20777	1.51456
Fndc3c1	-3.24694	0.021017	1.72671	0.0276258
Tmem232	-3.25026	0.0466761	2.20443	0.503872
C9	-3.26223	0.024829	1.73352	0.0276582
Hymai	-3.33058	0.0332328	2.58744	0.851666
Aff2	-3.34746	0.0360416	2.7516	1.00853
Maob	-3.35477	0.000318756	10.397	8.65078
Gm19557	-3.37327	0.0288598	3.04677	1.29262
Ppef2	-3.47868	0.00984701	3.40389	1.60536
Fbxo41	-3.4802	0.0241927	2.42123	0.622058
Tmem229a	-3.53951	0.000693536	7.57911	5.75557
Skap1	-3.57439	0.0065529	4.15911	2.32141
Snord14a	-3.59014	0.0442758	1.87522	0.0311797
Mup20	-3.62124	0.0464127	1.88773	0.0312518
Pi16	-3.62649	0.000708097	7.54485	5.68628
1500026H17Rik	-3.63641	0.0331498	3.22845	1.36593
Xkr4	-3.64617	0.0217146	2.487	0.620614
Colec11	-3.66871	0.0165625	4.23591	2.36064
Fam221b	-3.6877	0.017139	2.50322	0.620501
Cfc1	-3.75319	0.0284671	4.58666	2.67854
Ugt1a5	-3.76121	0.0206724	2.9207	1.00951
Chst9	-3.76726	0.0282513	3.94773	2.03422
Klra5	-3.95165	0.00209086	2.31618	0.333725
Adgrg2	-3.99401	0.0312712	6.87832	4.88049
Tex15	-3.99791	0.00324849	6.98159	4.98234
Scarna2	-4.23427	0.014978	3.06155	0.979438
Chia1	-4.28869	0.00376887	2.5866	0.486059
Stxbp5l	-4.33358	0.00575081	2.73201	0.61645
Fam162b	-4.49816	0.00944855	2.2103	0.0409679
Klre1	-4.53008	0.0203932	4.75435	2.57481
Olfml2a	-4.53259	0.00249548	3.9894	1.80907
Adra2c	-4.54256	0.00199801	8.47204	6.28853
Abca4	-4.5635	0.0146308	6.50016	4.31002
Saa1	-4.82411	0.0363473	4.90951	2.63925
Cd164l2	-4.89326	0.0145467	2.81558	0.524784
Kcnj3	-4.94411	0.0249754	4.55964	2.25393
Il9	-5.03087	0.00181067	2.66093	0.330125
Aox3	-5.12284	0.0251311	7.30964	4.9527
Gm26705	-5.1286	0.00456605	2.40569	0.047126
Crabp1	-5.18971	0.015614	7.02369	4.64803
Kir3dl1	-5.21699	0.0309856	2.43063	0.0474087
Catsper4	-5.41191	0.000870938	3.58613	1.14999
Maats1	-5.52293	0.0412573	3.07667	0.611238
Snora28	-5.96824	0.00284413	3.73965	1.16234
Ism2	-6.07031	0.00296009	5.35909	2.75731
Klk1b24	-6.12901	0.00741403	2.67165	0.0559919
Adamdec1	-6.33314	0.00012081	7.23843	4.5755
5430421N21Rik	-6.52445	0.000318351	7.50182	4.79596
4933424G05Rik	-7.14761	0.0220918	4.10605	1.26859
2310002F09Rik	-7.36428	0.00205426	4.94422	2.06367
Rbm3os	-7.36688	0.0158826	3.20705	0.325996
Gm6682	-8.09902	0.000950165	9.69769	6.67994
C1ql2	-9.5619	0.0111938	5.30186	2.04456
Pla2g10	-10.4304	0.0245313	7.63432	4.2516
B3gat1	-10.9104	0.00250695	5.09717	1.64953
