# Supplementary material for: Different Cre systems induce differential microRNA landscapes and abnormalities in the female reproductive tracts of Dgcr8 conditional knockout mice
Source: Cell Prolif. 2021 Jan 26;54(3):e12996. doi: 10.1111/cpr.12996 (PMC7941225; doi:10.1111/cpr.12996)
Supplement: Supplementary file 7 — Table S3 [file CPR-54-e12996-s002.xlsx]

## Sheet: Sup. Table 1
Table S3. Downregulated miRNAs and their potential target genes in the uterus of 4-week-old Dgcr8td/td mice.
miRNA	FC	Potential target gene
mmu-miR-204-5p	-4.84904	Ccdc68, Farp1, Coro1c, Trim12c, Zfp169, Doc2b, Cadm2, Kcne4, Nmrk2, Kcnmb1, Akap2, Dcbld2, Syt7, Tmem2, Chn2, Gm3636, Rspo3, Map2k1
mmu-miR-297a-3p	-4.61867	Rerg, Ccdc68, Gpm6b, Cenpi, Csrnp3, Oxct1, Psme2, Des, E2f8, Sema3d
mmu-miR-7092-3p	-3.90156
mmu-miR-135a-5p	-3.48629	Setd7, Dusp27, Rspo2, Adam19, Lgi1, Ankrd55, Ucp3, Ms4a6d, Msrb3, Myocd, Gpm6b, Cldn12, 4930523C07Rik, Cxcl12, Lmod1, Aff3, Zfp568, Ralgps2, Gm8773, Olfr165
mmu-miR-666-5p	-3.46916	Smoc1, Thbs1, Nmur2, Kalrn, Slc24a3, Syt7, Stk10, Dact3
mmu-miR-467e-5p	-3.29707	Cadm2, Ptp4a1, Wwp1
mmu-miR-190a-5p	-3.08586	Dclk1, Tspan2, Cadm2, Cd53, Evi2b, Pcdhb19
mmu-miR-667-5p	-3.05724	Bnc1, Zfp169, Thbs2, Itgb3, Csrnp3, Spsb1, Sgca, Pip4k2a, 2010111I01Rik, Fabp3, Gab2, Unc5c, Msrb3, Gpm6b, Stard13, Mfap4, Copg2, Slc37a3, Fbxo32, 4930426L09Rik, A730020M07Rik, Gadl1, E2f8, Hoxa7
mmu-miR-466b-3p	-2.97194	Dclk1, Prlr, Spp1, Rimklb, Wisp1, Rerg, Csrnp3, Foxp2, Ccdc68, Unc5c, Tspan2, Cenpi, Robo2, Sema3d, Gpm6b
mmu-miR-12194-3p	-2.80679
mmu-miR-466j	-2.69066	Fam163a, Mapk6, Sox11, Kcnf1, Fras1, Grhl1, Itga9, Ank1, Pak3, Slc38a1, Lypd6, Pip4k2a, Nipal3, Thbs1, Akap2, Rgma, Fcgr3, Myocd, Fgr, Camk2a, 4930523C07Rik, Dcaf17, March1, Phactr1, Slc37a3, Qrfp, Esyt2, Rab31, Sema3d
mmu-miR-3473d	-2.69066	Cfl2, Fras1, Thbs2, Aldh1b1, Wisp1, Gm4980, Prlr, Npr3, Pcdhb19, Vldlr, Pi15, Mgat4a, Thsd4, Cnksr2, Trps1, Zfp68, Cbx5, Cx3cr1, Tnfrsf22, Gpm6b, Dcbld2, Fgd6, Lcor, Aph1c, Ralgps2, Sema3d
mmu-miR-497b	-2.69066
mmu-miR-185-3p	-2.69066	Ptprn, Pde1b, Dpp6, Fras1, Lrtm2, Tnni1, Mmp12, Adamts6, Grm3, Rerg, Nupr1, Slc38a1, Prlr, Spsb1, Casq1, Chat, Vcam1, Elfn2, Thsd4, Abcc9, Kcng2, C1qc, Acad8, Cldn12, Mylk, Myh11, March1, Copg2, Reep1, Adamts2, Tpm4, Camk2g, Dst, Tpcn1, Fnbp1, Ralgps2, Olfml1, 9530068E07Rik, Cd40
mmu-miR-369-3p	-2.42878	Ltbp1, Sema3d, Npr3, Themis, Unc5c, Osbpl8
mmu-miR-149-5p	-2.41972	Alx4, Cecr6, Adamts8, Nipal4, Pak3, Rerg, Npr3, Srl, Vldlr, Dcbld2, Camk2a, Usp28, Aif1, Pik3cg, Dcaf17, Cxcl12, Tpm1, Setd7, Fbxo32, Cbx5, Sncaip, Xrcc2, Lims1, Gsg1l, A730020M07Rik, Gm3636, Fam126b
mmu-miR-196b-5p	-2.22111	Rspo2, Adamts8, Cadm2, Prlr, Tspan13, Hoxa7, Lcor
mmu-miR-125b-2-3p	-2.05814	Alx4, Adamts6, Wisp1, Csrnp3, Prlr, Sh2d1b1, Ptp4a1, Pik3cg, Gbp6, Pfkfb3, Cfl2, Wwp1, Ralgps2, BC094916, Bnc1, Cecr6, 4930523C07Rik
mmu-miR-18a-5p	-2.05099	AI593442, Lgi1, Cadm2, Trp53inp2, Csrnp3, Thsd4, Thbs1, Mylk, Fnbp1, Pik3cg
mmu-miR-29c-3p	-2.03987	Adam19, Pxdn, Adamts2, Kcna5, Col4a5, Col5a2, Tmc5, AI593442, Agtr2, Frem1, Bdh1, Itga9, Wisp1, Fbn2, Optc, Cd53, Pi15, Thsd4, Fam105a, Mest, Pik3cg, Tpm1, Syne1, Zfp568, Camk2g, 9530068E07Rik, Lims1
mmu-miR-200c-5p	-1.84937	Gm8773, Rpp30
mmu-miR-758-3p	-1.84937	Setd7, Mylk
mmu-miR-6901-3p	-1.84937
mmu-miR-7012-3p	-1.84937
mmu-miR-7032-3p	-1.84937
mmu-miR-7065-3p	-1.84937
mmu-miR-7081-3p	-1.84937
mmu-miR-214-5p	-1.69748	Pxdn, Frem1, Nmrk2, Ptafr, Cadm2, Fam19a3, Prlr, Zkscan2, Mgat4a, 4931440F15Rik, Qrfp, Glcci1
mmu-miR-181d-5p	-1.69639	Agtr2, Wisp1, Pi15, Syne1, Dclk1, Dcaf17, Rimklb, Il1a, Ccdc141, Esyt2
mmu-miR-10b-5p	-1.66463	Fras1, Csrnp3, Nmrk2, Cbx5, Kcnf1, Kpna7, Ltbp1, Adamts8, Cadm2, Cd33, Grm3, Slc38a1, P2ry13, Suox, Irak2, Abcc9, Cxcl16, Dock11, Fgd6, Fam46c, Tspan13, Actg1, Rspo3, Osbpl8
mmu-miR-668-3p	-1.52458	Wisp1, Csrnp3, Cbx5, Gabrb3, Kcnf1, Themis, Dst, Glcci1, Sema3d
mmu-miR-411-5p	-1.50555	Pak3, Grm3, Npr3, Cnksr2, Wwp1, Trim12c
