# Supplementary material for: Different Cre systems induce differential microRNA landscapes and abnormalities in the female reproductive tracts of Dgcr8 conditional knockout mice
Source: Cell Prolif. 2021 Jan 26;54(3):e12996. doi: 10.1111/cpr.12996 (PMC7941225; doi:10.1111/cpr.12996)
Supplement: Supplementary file 8 — Table S4 [file CPR-54-e12996-s005.xlsx]

## Sheet: Sheet1
Table S4. Upregulated miRNAs and their potential target genes in the uterus of 4-week-old Dgcr8td/td mice.
miRNA	FC	Potential target gene
mmu-miR-183-5p	1.50105	Pgr, Zfp593, Has3, Ocln, Gria4, Emb, Dact2
mmu-miR-500-3p	1.62528	Evc2, Add3, Lce6a, Prrg3, Hey1, BC021891, Fhl4, Lgr5, Ankrd33b, Ndp
mmu-miR-3068-5p	1.65433	Heg1, Irf6, Prss57, Zfp174, Dact2, Ankrd33b, Cpne5, Atp2b2
mmu-miR-146b-5p	1.72313	Ift172, Sh3gl2, Samd10, Angpt1, Irf6, Ablim1, Lrat, Fmo1, Ankrd33b, Slitrk2, Sgms2, Tmc1, Aff2
mmu-miR-1187	1.87018	Elovl6, Slc6a6, Lhfp, Gria4, Sh3rf3, Rorb, Mfap5, Tmem229a, Olfml2a
mmu-miR-1a-3p	1.9421	Heg1, Kank4, Has3, Abhd2, Sox17, Lrrc3, Slitrk2
mmu-miR-5114	1.96803	Slc9a3r2, Sh3gl2, Efcab2, Angpt1, Irf6, Lhfp, Abhd2, Prrg3, Ocln, Tbc1d20, Lrat, Sdk1, Fam131b, Zfp174, Lhfpl4, Ankrd33b, Ahrr, Gng7, Pitpnm3, Fbxo41
mmu-miR-1b-5p	2.04784	Glul, Gfod1, Rorb, Lhfpl4
mmu-miR-501-3p	2.06406	Add3, Lce6a, Prrg3, Hey1, BC021891, Fhl4, Ankrd33b, Ndp
mmu-miR-320-3p	2.12652	Pard3b, Emp1, Spry4, Sdk1
mmu-miR-9-5p	2.24001	Heg1, Gna14, Epb4.1l4b, Sgms2, Olfml2a
mmu-miR-1843b-5p	2.31672	N4bp3, Heg1, Tmem246, Nol12, 2900026A02Rik, Samd10, Has3, Prrg1, Mettl13, Tmem62, Gmip, Prrg3, Rassf5, Nrg4, Tpbg, Hebp2, Wdr86, Lrat, Zfp174, Rorb, Xkr4
mmu-miR-615-3p	2.43802	Als2cl, Mapk12, Prss57, Etv5, Sh3rf3, Slc25a48
mmu-miR-21b	2.45199	Als2cl, Mapk12, Sh3rf3, Add3, Gria4
mmu-miR-3965	2.51248	Edil3
mmu-miR-6956-3p	2.70034
mmu-miR-146a-5p	2.78422	Ift172, Sh3gl2, Samd10, Angpt1, Irf6, Ablim1, Lrat, Fmo1, Ankrd33b, Slitrk2, Sgms2, Tmc1, Aff2
mmu-miR-3473b	2.94716	Nrarp, Heg1, Pwwp2b, Elovl6, Kank4, Fam84a, Itga2b, D930048N14Rik, Hoxd9, Palm, Nol12, C130074G19Rik, Map3k3, Cdc42ep4, Fgfr4, Trp53, Pkp1, Foxred2, Id1, Ube2ql1, Tmem62, Slc19a1, Chdh, Prss57, Ocln, Rassf5, Itgb4, Tbc1d20, Ablim1, BC021891, Tcf7, Tmem125, Zfp174, Rorb, Lhfpl4, Dact2, Ccdc36, Ankrd33b, Radil, Gdf2, Sox8, Gng7, Atp2b2, Tns4, Fbxo41, Cd164l2
mmu-miR-215-5p	3.01076	Cldn10
mmu-miR-1839-5p	3.02316	Sh3gl2, Angpt1, Hmga2, Gpr182
mmu-miR-22-3p	3.15322	Elovl6, D930048N14Rik, Samd10, Ing5, Emp1, Has3, A3galt2, Prrg1, Tfap2c, Ptger4, Pdxk, 1700030J22Rik, Hebp2, Lrat, Zfp7, Lrrc3, Hmga2, Fmo1, Sigirr, Il2rb, Ankrd33b, Krt36, Slc6a13, Unc5d, Car8, Olfml2a
mmu-miR-1981-3p	3.75115
mmu-miR-7033-5p	4.45548
mmu-miR-3064-5p	4.78321	Heg1, Kank4, 2900026A02Rik, Wdr12, Ing5, Otub2, Gmip, Fstl3, Hip1r, Pdxk, 1700030J22Rik, Gria4, Zfp7, Rorb, Pcx, Sgms2, Gng7, Tns4, Dmrta1, Ndp, Pitpnm3, Fbxo41, Olfml2a
mmu-miR-223-3p	4.91414	Cep72
mmu-miR-344-3p	5.63872	Hebp2
mmu-miR-223-5p	5.63931	Sh3rf3, Lrat, Tmem229a, Olfml2a
